# Supplementary material for: Development of a Multilingual Web-Based Food Frequency Questionnaire for Adults in Switzerland
Source: Nutrients. 2023 Oct 13;15(20):4359. doi: 10.3390/nu15204359 (PMC10610353; doi:10.3390/nu15204359)
Supplement: Supplementary file 1 [file nutrients-15-04359-s001.zip]

Archive with 1 entries (1 files):
- nutrients-2647304-supplementary.pdf
